# Supplementary material for: Visualization and Comprehension of Electronic and Topographic Contrasts on Cooperatively Switched Diarylethene-Bridged Ditopic Ligand
Source: Nanomaterials (Basel). 2022 Apr 12;12(8):1318. doi: 10.3390/nano12081318 (PMC9029802; doi:10.3390/nano12081318)
Supplement: Supplementary file 1 [file nanomaterials-12-01318-s001.zip]

Archive with 1 entries (1 files):
- nanomaterials-1629699-supplementary.pdf
